# Supplementary material for: Analysis of qPCR Data: From PCR Efficiency to Absolute Target Quantity
Source: Int J Mol Sci. 2025 Dec 9;26(24):11885. doi: 10.3390/ijms262411885 (PMC12733170; doi:10.3390/ijms262411885)
Supplement: Supplementary file 1 [file ijms-26-11885-s001.zip]

Archive with 1 entries (1 files):
- Limiting_concentrations_in_qPCR.xlsx
