# Supplementary material for: Analysis of qPCR Data: From PCR Efficiency to Absolute Target Quantity
Source: Int J Mol Sci. 2025 Dec 9;26(24):11885. doi: 10.3390/ijms262411885 (PMC12733170; doi:10.3390/ijms262411885)
Supplement: Supplementary file 1 [file ijms-26-11885-s001.zip › Limiting_concentrations_in_qPCR.xlsx]

## Sheet: Limiting_component_summary
do not change grey cells
	standard mix composition (do not change)	your mix composition (change yellow cells)	composition propagated to other sheets
PCR Efficiency	2		2
critical Efficiency loss	0.01		0.01	(default = 0.01)															factor	Ncomponent	Nampli	SDM
Ncopy	4500		4500															primers	0.01	1.5055e+12	1.5055e+10	21.6738
Avogadro	6.022e+23		6.022e+23															dNTP	360	4817600000000001	1.33822e+13	31.4697
SG binds every	10.4		10.4	bp														dye	19	5.90156e+11	3.10608e+10	22.7187
reaction volume	1e-05		1e-05	liter														probe	0.01	2.4088e+12	2.4088e+10	22.3519
primer	250		250	nM
dNTP	0.0002		0.0002	M																			1
Concentration Dye in stock	0.00196		0.00196	M SG															SDM primers	SDM dNTP	SDM Dye	SDM Probe	2
dilution of Dye stock	20000		20000																21.6738	31.4697	22.7187	22.3519
amplicon length	200		200	bp															21.6738	31.4697	22.7187	22.3519
forward primer length	20		20	bp
reverse primer length	20		20	bp
hydrolysis probe	400		400	nM
hybridisation probe	400		400	nM
do not make changes beyond this gray line
	unlimited amplification	limited by primers	PCR efficiency
0	4500	4500	2
1	9000	9000	2
2	18000	18000	2																Nampli primers	Nampli dNTP	Nampli dye	Nampli probe
3	36000	36000	2															0	1.5055e+10	1.33822e+13	3.10608e+10	2.4088e+10
4	72000	72000	2															45	1.5055e+10	1.33822e+13	3.10608e+10	2.4088e+10
5	144000	144000	2
6	288000	288000	2
7	576000	576000	2
8	1152000	1.152e+06	2
9	2304000	2.304e+06	2
10	4608000	4.60799e+06	2
11	9216000	9.21597e+06	1.99999
12	18432000	1.84319e+07	1.99999
13	36864000	3.68635e+07	1.99998
14	73728000	7.37262e+07	1.99995
15	147456000	1.47449e+08	1.9999
16	294912000	2.94883e+08	1.9998
17	589824000	5.89708e+08	1.99961
18	1179648000	1.17919e+09	1.99922
19	2359296000	2.35745e+09	1.99843
20	4718592000	4.71121e+09	1.99687
21	9437184000	9.40767e+09	1.99375
22	18874368000	1.87565e+10	1.98754
23	37748736000	3.72794e+10	1.97524
24	75497472000	7.36357e+10	1.95109
25	150994944000	1.4367e+11	1.90457
26	301989888000	2.73629e+11	1.81825
27	603979776000	4.97526e+11	1.66953
28	1207959552000	8.30633e+11	1.44827
29	2415919104000	1.20298e+12	1.20094
30	4831838208000	1.44471e+12	1.04038
31	9663676416000	1.50305e+12	1.00163
32	19327352832000	1.5055e+12	1
33	38654705664000	1.5055e+12	1
34	77309411328000	1505500004500	1
35	154618822656000	1505500004500	1
36	309237645312000	1505500004500	1
37	618475290624000	1505500004500	1
38	1236950581248000	1505500004500	1
39	2473901162496000	1505500004500	1
40	4947802324992000	1505500004500	1
41	9895604649984000	1505500004500	1
42	1.97912e+16	1505500004500	1
43	3.95824e+16	1505500004500	1
44	7.91648e+16	1505500004500	1
45	1.5833e+17	1505500004500	1

## Sheet: PRIMERS
do not change grey cells			give your preference in yellow cells
From: Limiting_component_summary			LOCAL	ACTUAL					PRIMERS			DETERMINE FRACTIONAL SDM from Efficiency loss
PCR Efficiency	2			2					T/P limit	0.01	from simulation		Efficiency situation around SDM				A/P situation around SDM
critical Efficiency loss	0.01			0.01					Nampli at limit	1.5055e+10		cycle	Eff	log(Eff)		cycle	A/P	log(A/P)
Ncopy	4500			4500								21	1.99375	0.299671		21	0.00624887	-2.2042
Avogadro	6.022e+23			6.022e+23					expected SDM	21.6738		22	1.98754	0.298316		22	0.0124587	-1.90453
SG binds every	10.4	bp		10.4	bp
reaction volume	1e-05	liter		1e-05	liter							Linear Regression	fit to log(Eff)				Linear Regression	fit to log(A/P)
primer	250	nM		250	nM							b	-0.00135478				b	0.299671
dNTP	0.0002	M		0.0002	M							a	0.328121				a	-8.49729
Concentration Dye in stock	0.00196	M SG		0.00196	M SG
dilution of Dye stock	20000			20000					critical Efficiency	1.99			fractional SDM at critical efficiency loss
amplicon length	200	bp		200	bp							SDM based on log(Eff)	21.6037				A/P ratio at SDM	0.00947786	used in K3 to calculate Nampli at SDM
forward primer length	20	bp		20	bp
reverse primer length	20	bp		20	bp							CHECK: calculate Ncopy from Eff-based SDM						0.01
hydrolysis probe	400	nM		400	nM							Ncopy	4724.12
hybridisation probe	400	nM		400	nM							bias	-0.0498054
do not make changes beyond this gray line				0
									primer	250	nM
									numbers	numbers
									Ncopy	Nprimer
									4500	1.5055e+12
								volume	1e-05	liter
									concentrations	concentrations	KH	= initial primer concentration							numbers	numbers	numbers
									7.4726e-16	2.5e-07	2.5e-07
									amplification according to Gevertz
									concentrations	concentrations	concentrations
								Cycle	Targets at end of cycle	Primers	Hybrids	Eff in cycle	A/P ratio	cycle	Eff around SDM	A/P around SDM			Targets at end of cycle	Primers	Hybrids	Eff in cycle
								0	7.4726e-16	2.5e-07	7.4726e-16	2	2.98904e-09					0	4500	1.5055e+12	4500	2
								1	1.49452e-15	2.5e-07	1.49452e-15	2	5.97808e-09					1	9000	1.5055e+12	9000	2
								2	2.98904e-15	2.5e-07	2.98904e-15	2	1.19562e-08					2	18000	1.5055e+12	18000	2
								3	5.97808e-15	2.5e-07	5.97808e-15	2	2.39123e-08					3	36000	1.5055e+12	36000	2									SDM primers	for concentration graph	for numbers graph
								4	1.19562e-14	2.5e-07	1.19562e-14	2	4.78246e-08					4	72000	1.5055e+12	72000	2									21.6738	1e-16	0
								5	2.39123e-14	2.5e-07	2.39123e-14	2	9.56493e-08					5	144000	1.5055e+12	144000	2									21.6738	1	2
								6	4.78246e-14	2.5e-07	4.78246e-14	2	1.91299e-07					6	288000	1.5055e+12	288000	2
								7	9.56493e-14	2.5e-07	9.56492e-14	2	3.82597e-07					7	576000	1.5055e+12	576000	2
								8	1.91299e-13	2.5e-07	1.91298e-13	2	7.65194e-07					8	1.152e+06	1.5055e+12	1.152e+06	2
								9	3.82597e-13	2.5e-07	3.82596e-13	2	1.53039e-06					9	2.304e+06	1.5055e+12	2.30399e+06	2
								10	7.65193e-13	2.49999e-07	7.65191e-13	2	3.06077e-06					10	4.60799e+06	1.5055e+12	4.60798e+06	2
								11	1.53038e-12	2.49998e-07	1.53037e-12	1.99999	6.12154e-06					11	9.21597e+06	1.50549e+12	9.21592e+06	1.99999
								12	3.06076e-12	2.49997e-07	3.06072e-12	1.99999	1.2243e-05					12	1.84319e+07	1.50548e+12	1.84317e+07	1.99999
								13	6.12148e-12	2.49994e-07	6.12133e-12	1.99998	2.44859e-05					13	3.68635e+07	1.50546e+12	3.68626e+07	1.99998
								14	1.22428e-11	2.49988e-07	1.22422e-11	1.99995	4.89712e-05					14	7.37262e+07	1.50543e+12	7.37226e+07	1.99995
								15	2.4485e-11	2.49976e-07	2.44826e-11	1.9999	9.79401e-05					15	1.47449e+08	1.50535e+12	1.47434e+08	1.9999
								16	4.89676e-11	2.49951e-07	4.8958e-11	1.9998	0.000195871					16	2.94883e+08	1.50521e+12	2.94825e+08	1.9998
								17	9.79257e-11	2.49902e-07	9.78873e-11	1.99961	0.000391703					17	5.89708e+08	1.50491e+12	5.89478e+08	1.99961
								18	1.95813e-10	2.49804e-07	1.9566e-10	1.99922	0.000783252					18	1.17919e+09	1.50432e+12	1.17826e+09	1.99922
								19	3.91473e-10	2.49609e-07	3.9086e-10	1.99843	0.00156589					19	2.35745e+09	1.50314e+12	2.35376e+09	1.99843
								20	7.82332e-10	2.49218e-07	7.79884e-10	1.99687	0.00312933					20	4.71121e+09	1.50079e+12	4.69646e+09	1.99687
								21	1.56222e-09	2.48438e-07	1.55245e-09	1.99375	0.00624887	21	1.99375	0.00624887		21	9.40767e+09	1.49609e+12	9.34888e+09	1.99375
								22	3.11467e-09	2.46885e-07	3.07587e-09	1.98754	0.0124587		1.98754	0.0124587		22	1.87565e+10	1.48674e+12	1.85229e+10	1.98754
								23	6.19054e-09	2.43809e-07	6.03725e-09	1.97524	0.0247621					23	3.72794e+10	1.46822e+12	3.63563e+10	1.97524
								24	1.22278e-08	2.37772e-07	1.16297e-08	1.95109	0.0489111					24	7.36357e+10	1.43186e+12	7.00341e+10	1.95109
								25	2.38575e-08	2.26143e-07	2.15808e-08	1.90457	0.09543					25	1.4367e+11	1.36183e+12	1.29959e+11	1.90457
								26	4.54383e-08	2.04562e-07	3.71797e-08	1.81825	0.181753					26	2.73629e+11	1.23187e+12	2.23896e+11	1.81825
								27	8.2618e-08	1.67382e-07	5.53151e-08	1.66953	0.330472					27	4.97526e+11	1.00797e+12	3.33107e+11	1.66953
								28	1.37933e-07	1.12067e-07	6.18309e-08	1.44827	0.551732					28	8.30633e+11	6.74867e+11	3.72346e+11	1.44827
								29	1.99764e-07	5.0236e-08	4.01414e-08	1.20094	0.799056					29	1.20298e+12	3.02521e+11	2.41731e+11	1.20094
								30	2.39905e-07	1.00946e-08	9.68702e-09	1.04038	0.959621					30	1.44471e+12	6.07898e+10	5.83352e+10	1.04038
								31	2.49592e-07	4.07606e-10	4.06941e-10	1.00163	0.99837					31	1.50305e+12	2.4546e+09	2.4506e+09	1.00163
								32	2.49999e-07	6.64569e-13	6.64567e-13	1	0.999997					32	1.5055e+12	4.00204e+06	4.00203e+06	1
								33	2.5e-07	1.76462e-18	1.76462e-18	1	1					33	1.5055e+12	10.6266	10.6266	1
								34	2.5e-07	-5.26207e-27	-5.26207e-27	1	1					34	1505500004500	-3.16882e-08	-3.16882e-08	1
								35	2.5e-07	1.57285e-35	1.57285e-35	1	1					35	1505500004500	9.47173e-17	9.47173e-17	1
								36	2.5e-07	-4.70132e-44	-4.70132e-44	1	1					36	1505500004500	-2.83114e-25	-2.83114e-25	1
								37	2.5e-07	1.40524e-52	1.40524e-52	1	1					37	1505500004500	8.46238e-34	8.46238e-34	1
								38	2.5e-07	-4.20033e-61	-4.20033e-61	1	1					38	1505500004500	-2.52944e-42	-2.52944e-42	1
								39	2.5e-07	1.2555e-69	1.2555e-69	1	1					39	1505500004500	7.5606e-51	7.5606e-51	1
								40	2.5e-07	-3.75273e-78	-3.75273e-78	1	1					40	1505500004500	-2.25989e-59	-2.25989e-59	1
								41	2.5e-07	1.12171e-86	1.12171e-86	1	1					41	1505500004500	6.75491e-68	6.75491e-68	1
								42	2.5e-07	-3.35282e-95	-3.35282e-95	1	1					42	1505500004500	-2.01907e-76	-2.01907e-76	1
								43	2.5e-07	1.00217e-103	1.00217e-103	1	1					43	1505500004500	6.03508e-85	6.03508e-85	1
								44	2.5e-07	-2.99553e-112	-2.99553e-112	1	1					44	1505500004500	-1.80391e-93	-1.80391e-93	1
								45	2.5e-07	8.95376e-121	8.95376e-121	1	1					45	1505500004500	5.39196e-102	5.39196e-102	1

## Sheet: DYE
do not change grey cells			give your preference in yellow cells							DNA binding DYE
FROM Limiting_component_summary			LOCAL	ACTUAL						possible fully stained amplicons	3.10608e+10	Dye becomes limiting when Dye molecules per amplicon become less then maximal					Prima, er moeten nog legenda's langs de assen
PCR Efficiency	2			2
critical Efficiency loss	0.01			0.01
Ncopy	4500			4500
Avogadro	6.022e+23			6.022e+23						expected SDM	22.7187
SG binds every	10.4	bp		10.4	bp
reaction volume	1e-05	liter		1e-05	liter						cycle	Eff around SDM
primer	250	nM		250	nM					observed SDM in cycle	22	2
dNTP	0.0002	M		0.0002	M						23	1.64566
Concentration Dye in stock	0.00196	M SG		0.00196	M SG
dilution of Dye stock	20000			20000
amplicon length	200	bp		200	bp
forward primer length	20	bp		20	bp
reverse primer length	20	bp		20	bp
hydrolysis probe	400	nM		400	nM
hybridisation probe	400	nM		400	nM
do not make changes beyond this gray line
											actual mix
										Concentration SG in stock	0.00196	M SG
				10						dilution of SG stock	20000
										Concentration SG in reaction	9.8e-08	M SG
											9.8e-13	mol SG in reaction
											5.90156e+11	Dye molecules
										amplicon length	200	bp
										SG needed per amplicon	19
										possible fully stained amplicons	3.10608e+10
										number	number	number
										Amplicon number unlimited by primers	possible Dye / Amplicon	Number of fully stained amplicons	observed Efficiency		cycle	Eff around SDM		for graph
									0	4500	1.31146e+08	4500						SDM			Required Dye per amplicon
									1	9000	6.55729e+07	9000	2					x	y		x	y
									2	18000	3.27864e+07	18000	2					22.7187	1		0	19
									3	36000	1.63932e+07	36000	2					22.7187	1.5833e+17		45	19
									4	72000	8.19661e+06	72000	2
									5	144000	4.09831e+06	144000	2
									6	288000	2.04915e+06	288000	2
									7	576000	1.02458e+06	576000	2
									8	1152000	512288	1152000	2
									9	2304000	256144	2304000	2
									10	4608000	128072	4608000	2
									11	9216000	64036	9216000	2
									12	18432000	32018	18432000	2
									13	36864000	16009	36864000	2
									14	73728000	8004.5	73728000	2
									15	147456000	4002.25	147456000	2
									16	294912000	2001.13	294912000	2
									17	589824000	1000.56	589824000	2
									18	1179648000	500.281	1179648000	2
									19	2359296000	250.141	2359296000	2
									20	4718592000	125.07	4718592000	2
									21	9437184000	62.5352	9437184000	2
									22	18874368000	31.2676	18874368000	2		22	2
									23	37748736000	15.6338	3.10608e+10	1.64566			1.64566
									24	75497472000	7.8169	3.10608e+10	1
									25	150994944000	3.90845	3.10608e+10	1
									26	301989888000	1.95422	3.10608e+10	1
									27	603979776000	0.977112	3.10608e+10	1
									28	1207959552000	0.488556	3.10608e+10	1
									29	2415919104000	0.244278	3.10608e+10	1
									30	4831838208000	0.122139	3.10608e+10	1
									31	9663676416000	0.0610695	3.10608e+10	1
									32	19327352832000	0.0305348	3.10608e+10	1
									33	38654705664000	0.0152674	3.10608e+10	1
									34	77309411328000	0.00763369	3.10608e+10	1
									35	154618822656000	0.00381684	3.10608e+10	1
									36	309237645312000	0.00190842	3.10608e+10	1
									37	618475290624000	0.000954211	3.10608e+10	1
									38	1236950581248000	0.000477106	3.10608e+10	1
									39	2473901162496000	0.000238553	3.10608e+10	1
									40	4947802324992000	0.000119276	3.10608e+10	1
									41	9895604649984000	5.96382e-05	3.10608e+10	1
									42	1.97912e+16	2.98191e-05	3.10608e+10	1
									43	3.95824e+16	1.49095e-05	3.10608e+10	1
									44	7.91648e+16	7.45477e-06	3.10608e+10	1
									45	1.5833e+17	3.72739e-06	3.10608e+10	1

## Sheet: dNTP
do not change grey cells			give your preference in yellow cells						dNTP
FROM Limiting_component_summary			LOCAL	ACTUAL					possible fully completed amplicons	1.33822e+13	dNTP become limiting when dNTP needed till cycle raises above available dNTP					Prachtig Legenda's aan assen, en ik zou hier als voorbeeld 100bp nemen
PCR Efficiency	2			2
critical Efficiency loss	0.01			0.01
Ncopy	4500			4500
Avogadro	6.022e+23			6.022e+23					expected SDM	31.4697
SG binds every	10.4	bp		10.4	bp
reaction volume	1e-05	liter		1e-05	liter					cycle	Eff around SDM
primer	250	nM		250	nM				observed SDM in cycle	31	2
dNTP	0.0002	M		0.0002	M					32	1.3848
Concentration Dye in stock	0.00196	M SG		0.00196	M SG
dilution of Dye stock	20000			20000
amplicon length	200	bp		200	bp
forward primer length	20	bp		20	bp
reverse primer length	20	bp		20	bp
hydrolysis probe	400	nM		400	nM
hybridisation probe	400	nM		400	nM
do not make changes beyond this gray line
										actual mix
									dNTP conc	0.0002	M
									dNTP in reaction	4817600000000001	molecules
									amplicon length	200	bp
									primer length FW	20	bp
									RV	20	bp
									Amplicon	360
									number	number	number	number
									Amplicon number unlimited by primers	needed dNTP per cycle	dNTP needed till cycle	Amplicon number that can be completed	observed "Efficiency"		cycle	Eff around SDM		for graph
								0	4500	0	0	4500					available dNTP	0	4817600000000001		expected SDM	31.4697	1
								1	9000	1620000	1620000	9000	2					45	4817600000000001			31.4697	1.5833e+20
								2	18000	3240000	4860000	18000	2
								3	36000	6480000	11340000	36000	2
								4	72000	12960000	24300000	72000	2
								5	144000	25920000	50220000	144000	2
								6	288000	51840000	102060000	288000	2
								7	576000	103680000	205740000	576000	2
								8	1152000	207360000	413100000	1152000	2
								9	2304000	414720000	827820000	2304000	2
								10	4608000	829440000	1657260000	4608000	2
								11	9216000	1658880000	3316140000	9216000	2
								12	18432000	3317760000	6633900000	18432000	2
								13	36864000	6635520000	13269420000	36864000	2
								14	73728000	13271040000	26540460000	73728000	2
								15	147456000	26542080000	53082540000	147456000	2
								16	294912000	53084160000	106166700000	294912000	2
								17	589824000	106168320000	212335020000	589824000	2
								18	1179648000	212336640000	424671660000	1179648000	2
								19	2359296000	424673280000	849344940000	2359296000	2
								20	4718592000	849346560000	1698691500000	4718592000	2
								21	9437184000	1698693120000	3397384620000	9437184000	2
								22	18874368000	3397386240000	6794770860000	18874368000	2
								23	37748736000	6794772480000	13589543340000	37748736000	2
								24	75497472000	13589544960000	27179088300000	75497472000	2
								25	150994944000	27179089920000	54358178220000	150994944000	2
								26	301989888000	54358179840000	108716358060000	301989888000	2
								27	603979776000	108716359680000	217432717740000	603979776000	2
								28	1207959552000	217432719360000	434865437100000	1207959552000	2
								29	2415919104000	434865438720000	869730875820000	2415919104000	2
								30	4831838208000	869730877440000	1739461753260000	4831838208000	2
								31	9663676416000	1739461754880000	3478923508140000	9663676416000	2		31	2
								32	19327352832000	3478923509760000	6957847017900000	1.33822e+13	1.3848			1.3848
								33	38654705664000	6957847019520000	1.39157e+16	1.33822e+13	1
								34	77309411328000	1.39157e+16	2.78314e+16	1.33822e+13	1
								35	154618822656000	2.78314e+16	5.56628e+16	1.33822e+13	1
								36	309237645312000	5.56628e+16	1.11326e+17	1.33822e+13	1
								37	618475290624000	1.11326e+17	2.22651e+17	1.33822e+13	1
								38	1236950581248000	2.22651e+17	4.45302e+17	1.33822e+13	1
								39	2473901162496000	4.45302e+17	8.90604e+17	1.33822e+13	1
								40	4947802324992000	8.90604e+17	1.78121e+18	1.33822e+13	1
								41	9895604649984000	1.78121e+18	3.56242e+18	1.33822e+13	1
								42	1.97912e+16	3.56242e+18	7.12484e+18	1.33822e+13	1
								43	3.95824e+16	7.12484e+18	1.42497e+19	1.33822e+13	1
								44	7.91648e+16	1.42497e+19	2.84993e+19	1.33822e+13	1
								45	1.5833e+17	2.84993e+19	5.69987e+19	1.33822e+13	1

## Sheet: HYDROLYSIS_PROBES
do not change grey cells			give your preference in yellow cells						HYDROLYSIS PROBES
FROM Limiting_component_summary			LOCAL	ACTUAL					T/Pr limit	0.01	when the number of amplicons reaches 0.01 of the number of probes (yellow T31), Efficiency decreases by more than 0.01 (E4)
PCR Efficiency	2			2					Nampli at limit	2.4088e+10
critical Efficiency loss	0.01			0.01
Ncopy	4500			4500					expected SDM	22.3519
Avogadro	6.022e+23			6.022e+23
SG binds every	10.4	bp		10.4	bp					cycle	Eff around SDM
reaction volume	1e-05	liter		1e-05	liter				observed SDM in cycle	22	1.99478
primer	250	nM		250	nM					23	1.98957
dNTP	0.0002	M		0.0002	M
Concentration Dye in stock	0.00196	M SG		0.00196	M SG					cycle	Ampl/Probe ratio
dilution of Dye stock	20000			20000					observed critical A/Pr ratio	22	0.00783559
amplicon length	200	bp		200	bp					23	0.0156712
forward primer length	20	bp		20	bp
reverse primer length	20	bp		20	bp
hydrolysis probe	400	nM		400	nM
hybridisation probe	400	nM		400	nM
do not make changes beyond this gray line
									hydrolysis probe	400	nM
									reaction volume	1e-05
									probe molecules in reaction	2.4088e+12
									Ncopy	Nprobe		KH
								number	4500	2.4088e+12		4e-07	= initial probe concentration
								reaction volume	1e-05	liter
								concentration	7.4726e-16	4e-07										N probe start						Prachtig. Zou hier twee of drie probe concentraties willen zien. 100, 250 en 500nM
									concentration	concentration	concentration							number		2.4088e+12
				N amplicon unlimited kinetics					N amplicons	remaining probes	hybrids	accumulated fluor	cycle-to-cycle 'Efficiency'		cycle	Eff around SDM		N amplicons	hybrids	A/Pr ratio	critical A/Pr ratio at SDM	cycle	A/Pr around SDM			for graph
			0	4500				0	7.4726e-16	4e-07	7.4726e-16	7.4726e-16					0	4500	4500	1.86815e-09	0.01				0	2.4088e+12
			1	9000				1	1.49452e-15	4e-07	1.49452e-15	2.24178e-15					1	9000	9000	3.7363e-09					45	2.4088e+12
			2	18000				2	2.98904e-15	4e-07	2.98904e-15	5.23082e-15					2	18000	18000	7.4726e-09
			3	36000				3	5.97808e-15	4e-07	5.97808e-15	1.12089e-14					3	36000	36000	1.49452e-08							for graph
			4	72000				4	1.19562e-14	4e-07	1.19562e-14	2.31651e-14					4	72000	72000	2.98904e-08					expected SDM	22.3519	1.99269e-16
			5	144000				5	2.39123e-14	4e-07	2.39123e-14	4.70774e-14					5	144000	144000	5.97808e-08						22.3519	1
			6	288000				6	4.78246e-14	4e-07	4.78246e-14	9.4902e-14					6	288000	288000	1.19562e-07
			7	576000				7	9.56493e-14	4e-07	9.56493e-14	1.90551e-13	2.00787				7	576000	576000	2.39123e-07
			8	1152000				8	1.91299e-13	4e-07	1.91298e-13	3.8185e-13	2.00392				8	1152000	1.152e+06	4.78246e-07
			9	2304000				9	3.82597e-13	4e-07	3.82597e-13	7.64447e-13	2.00196				9	2304000	2.304e+06	9.56493e-07
			10	4608000				10	7.65194e-13	3.99999e-07	7.65193e-13	1.52964e-12	2.00098				10	4608000	4.60799e+06	1.91299e-06
			11	9216000				11	1.53039e-12	3.99998e-07	1.53038e-12	3.06002e-12	2.00049				11	9216000	9.21596e+06	3.82597e-06
			12	18432000				12	3.06078e-12	3.99997e-07	3.06075e-12	6.12078e-12	2.00024				12	18432000	1.84319e+07	7.65194e-06
			13	36864000				13	6.12155e-12	3.99994e-07	6.12146e-12	1.22422e-11	2.00011				13	36864000	3.68634e+07	1.53039e-05
			14	73728000				14	1.22431e-11	3.99988e-07	1.22427e-11	2.4485e-11	2.00004				14	73728000	7.37257e+07	3.06078e-05
			15	147456000				15	2.44862e-11	3.99976e-07	2.44847e-11	4.89697e-11	1.99999				15	147456000	1.47447e+08	6.12155e-05
			16	294912000				16	4.89724e-11	3.99951e-07	4.89664e-11	9.79361e-11	1.99993				16	294912000	2.94876e+08	0.000122431
			17	589824000				17	9.79449e-11	3.99902e-07	9.79209e-11	1.95857e-10	1.99984				17	589824000	5.8968e+08	0.000244862
			18	1179648000				18	1.9589e-10	3.99804e-07	1.95794e-10	3.91651e-10	1.99968				18	1179648000	1.17907e+09	0.000489724
			19	2359296000				19	3.91779e-10	3.99608e-07	3.91396e-10	7.83047e-10	1.99935				19	2359296000	2.35699e+09	0.000979449
			20	4718592000				20	7.83559e-10	3.99217e-07	7.82025e-10	1.56507e-09	1.9987				20	4718592000	4.70935e+09	0.0019589
			21	9437184000				21	1.56712e-09	3.98435e-07	1.56099e-09	3.12606e-09	1.99739				21	9437184000	9.40026e+09	0.00391779
			22	18874368000				22	3.13424e-09	3.96874e-07	3.10974e-09	6.2358e-09	1.99478		22	1.99478	22	18874368000	1.87269e+10	0.00783559		22	0.00783559
			23	37748736000				23	6.26847e-09	3.93764e-07	6.17075e-09	1.24065e-08	1.98957			1.98957	23	37748736000	3.71603e+10	0.0156712			0.0156712
			24	75497472000				24	1.25369e-08	3.87593e-07	1.21481e-08	2.45546e-08	1.97917				24	75497472000	7.31558e+10	0.0313424
			25	150994944000				25	2.50739e-08	3.75445e-07	2.35347e-08	4.80893e-08	1.95846				25	150994944000	1.41726e+11	0.0626847
			26	301989888000				26	5.01478e-08	3.51911e-07	4.41188e-08	9.22082e-08	1.91744				26	301989888000	2.65684e+11	0.125369
			27	603979776000				27	1.00296e-07	3.07792e-07	7.71754e-08	1.69384e-07	1.83697				27	603979776000	4.6475e+11	0.250739
			28	1207959552000				28	2.00591e-07	2.30616e-07	1.15649e-07	2.85033e-07	1.68276				28	1207959552000	6.96438e+11	0.501478
			29	2415919104000				29	4.01182e-07	1.14967e-07	1.15307e-07	4.0034e-07	1.40454				29	2415919104000	6.9438e+11	1
			30	4831838208000				30	8.02364e-07	0	0	4.0034e-07	1				30	4831838208000	0	1
			31	9663676416000				31	1.60473e-06	0	0	4.0034e-07	1				31	9663676416000	0	1
			32	19327352832000				32	3.20946e-06	0	0	4.0034e-07	1				32	19327352832000	0	1
			33	38654705664000				33	6.41891e-06	0	0	4.0034e-07	1				33	38654705664000	0	1
			34	77309411328000				34	1.28378e-05	0	0	4.0034e-07	1				34	77309411328000	0	1
			35	154618822656000				35	2.56757e-05	0	0	4.0034e-07	1				35	154618822656000	0	1
			36	309237645312000				36	5.13513e-05	0	0	4.0034e-07	1				36	309237645312000	0	1
			37	618475290624000				37	0.000102703	0	0	4.0034e-07	1				37	618475290624000	0	1
			38	1236950581248000				38	0.000205405	0	0	4.0034e-07	1				38	1236950581248000	0	1
			39	2473901162496000				39	0.000410811	0	0	4.0034e-07	1				39	2473901162496000	0	1
			40	4947802324992000				40	0.000821621	0	0	4.0034e-07	1				40	4947802324992000	0	1
			41	9895604649984000				41	0.00164324	0	0	4.0034e-07	1				41	9895604649984000	0	1
			42	1.97912e+16				42	0.00328648	0	0	4.0034e-07	1				42	1.97912e+16	0	1
			43	3.95824e+16				43	0.00657297	0	0	4.0034e-07	1				43	3.95824e+16	0	1
			44	7.91648e+16				44	0.0131459	0	0	4.0034e-07	1				44	7.91648e+16	0	1
			45	1.5833e+17				45	0.0262919	0	0	4.0034e-07	1				45	1.5833e+17	0	1

## Sheet: HYBRIDISATION_PROBES
do not change grey cells			give your preference in yellow cells						HYBRIDISATION PROBES
FROM Limiting_component_summary			LOCAL	ACTUAL					T/Pr limit	0.01	when the number of amplicons reaches 0.01 of the number of probes (yellow S31), Efficiency decreases by more than 0.01 (E4)
PCR Efficiency	2			2					Nampli at limit	2.4088e+10
critical Efficiency loss	0.01			0.01
Ncopy	4500			4500					expected SDM	22.3519
Avogadro	6.022e+23			6.022e+23
SG binds every	10.4	bp		10.4	bp					cycle	Eff around SDM
reaction volume	1e-05	liter		1e-05	liter				observed SDM in cycle	22	1.99213
primer	250	nM		250	nM					23	1.98421
dNTP	0.0002	M		0.0002	M
Concentration Dye in stock	0.00196	M SG		0.00196	M SG					cycle	Ampl/Probe ratio
dilution of Dye stock	20000			20000					observed critical A/Pr ratio	22	0.00783559
amplicon length	200	bp		200	bp					23	0.0156712
forward primer length	20	bp		20	bp
reverse primer length	20	bp		20	bp
hydrolysis probe	400	nM		400	nM
hybridisation probe	400	nM		400	nM
do not make changes beyond this gray line
									hybridisation probe	400	nM
									reaction volume	1e-05
									probe molecules in reaction	2.4088e+12
									Ncopy	Nprobe		KH
								number	4500	2.4088e+12		4e-07	= initial probe concentration
								reaction volume	1e-05	liter
								concentration	7.4726e-16	4e-07
									concentration	concentration	concentration
				N amplicon unlimited kinetics					N amplicons	remaining probes	N hybrids	A/Pr ratio	observed fluor = ratio*Nhybrids	cycle-to-cycle 'Efficiency'		cycle	Eff around SDM	critical A/Pr ratio at SDM	cycle	A/Pr ratio aroun SDM			for graph
			0	4500				0	7.4726e-16	4e-07	7.4726e-16	1.86815e-09	7.4726e-16					0.01				22.3519	0.0262919
			1	9000				1	1.49452e-15	4e-07	1.49452e-15	3.7363e-09	1.49452e-15	2								22.3519	0.0262919
			2	18000				2	2.98904e-15	4e-07	2.98904e-15	7.4726e-09	2.98904e-15	2
			3	36000				3	5.97808e-15	4e-07	5.97808e-15	1.49452e-08	5.97808e-15	2										for graph
			4	72000				4	1.19562e-14	4e-07	1.19562e-14	2.98904e-08	1.19562e-14	2								expected SDM	22.3519	1.99269e-16
			5	144000				5	2.39123e-14	4e-07	2.39123e-14	5.97808e-08	2.39123e-14	2									22.3519	1
			6	288000				6	4.78246e-14	4e-07	4.78246e-14	1.19562e-07	4.78246e-14	2
			7	576000				7	9.56493e-14	4e-07	9.56493e-14	2.39123e-07	9.56493e-14	2
			8	1152000				8	1.91299e-13	4e-07	1.91299e-13	4.78246e-07	1.91298e-13	2
			9	2304000				9	3.82597e-13	4e-07	3.82597e-13	9.56493e-07	3.82597e-13	2
			10	4608000				10	7.65194e-13	4e-07	7.65194e-13	1.91299e-06	7.65193e-13	2
			11	9216000				11	1.53039e-12	4e-07	1.53039e-12	3.82597e-06	1.53038e-12	2
			12	18432000				12	3.06078e-12	4e-07	3.06078e-12	7.65194e-06	3.06075e-12	1.99999
			13	36864000				13	6.12155e-12	4e-07	6.12155e-12	1.53039e-05	6.12146e-12	1.99998
			14	73728000				14	1.22431e-11	4e-07	1.22431e-11	3.06078e-05	1.22427e-11	1.99997
			15	147456000				15	2.44862e-11	4e-07	2.44862e-11	6.12155e-05	2.44847e-11	1.99994
			16	294912000				16	4.89724e-11	4e-07	4.89724e-11	0.000122431	4.89664e-11	1.99988
			17	589824000				17	9.79449e-11	4e-07	9.79449e-11	0.000244862	9.79209e-11	1.99976
			18	1179648000				18	1.9589e-10	4e-07	1.9589e-10	0.000489724	1.95794e-10	1.99951
			19	2359296000				19	3.91779e-10	4e-07	3.91779e-10	0.000979449	3.91396e-10	1.99902
			20	4718592000				20	7.83559e-10	4e-07	7.83559e-10	0.0019589	7.82024e-10	1.99804
			21	9437184000				21	1.56712e-09	4e-07	1.56712e-09	0.00391779	1.56098e-09	1.99607
			22	18874368000				22	3.13424e-09	4e-07	3.13424e-09	0.00783559	3.10968e-09	1.99213		22	1.99213		22	0.00783559
			23	37748736000				23	6.26847e-09	4e-07	6.26847e-09	0.0156712	6.17024e-09	1.98421			1.98421			0.0156712
			24	75497472000				24	1.25369e-08	4e-07	1.25369e-08	0.0313424	1.2144e-08	1.96816
			25	150994944000				25	2.50739e-08	4e-07	2.50739e-08	0.0626847	2.35021e-08	1.93529
			26	301989888000				26	5.01478e-08	4e-07	5.01478e-08	0.125369	4.38608e-08	1.86625
			27	603979776000				27	1.00296e-07	4e-07	1.00296e-07	0.250739	7.51476e-08	1.71332
			28	1207959552000				28	2.00591e-07	4e-07	2.00591e-07	0.501478	9.99991e-08	1.3307
			29	2415919104000				29	4.01182e-07	4e-07	4.01182e-07	1.00296	9.99991e-08	1
			30	4831838208000				30	8.02364e-07	4e-07	8.02364e-07	2.00591	9.99991e-08	1
			31	9663676416000				31	1.60473e-06	4e-07	1.60473e-06	4.01182	9.99991e-08	1
			32	19327352832000				32	3.20946e-06	4e-07	3.20946e-06	8.02364	9.99991e-08	1
			33	38654705664000				33	6.41891e-06	4e-07	6.41891e-06	16.0473	9.99991e-08	1
			34	77309411328000				34	1.28378e-05	4e-07	1.28378e-05	32.0946	9.99991e-08	1
			35	154618822656000				35	2.56757e-05	4e-07	2.56757e-05	64.1891	9.99991e-08	1
			36	309237645312000				36	5.13513e-05	4e-07	5.13513e-05	128.378	9.99991e-08	1
			37	618475290624000				37	0.000102703	4e-07	0.000102703	256.757	9.99991e-08	1
			38	1236950581248000				38	0.000205405	4e-07	0.000205405	513.513	9.99991e-08	1
			39	2473901162496000				39	0.000410811	4e-07	0.000410811	1027.03	9.99991e-08	1
			40	4947802324992000				40	0.000821621	4e-07	0.000821621	2054.05	9.99991e-08	1
			41	9895604649984000				41	0.00164324	4e-07	0.00164324	4108.11	9.99991e-08	1
			42	1.97912e+16				42	0.00328648	4e-07	0.00328648	8216.21	9.99991e-08	1
			43	3.95824e+16				43	0.00657297	4e-07	0.00657297	16432.4	9.99991e-08	1
			44	7.91648e+16				44	0.0131459	4e-07	0.0131459	32864.8	9.99991e-08	1
			45	1.5833e+17				45	0.0262919	4e-07	0.0262919	65729.7	9.99991e-08	1
